# Supplementary material for: PDGFRα-positive mesenchymal stem/stromal cells contribute to autonomous vascular formation through in-body tissue architecture
Source: PLoS One. 2026 Apr 16;21(4):e0347197. doi: 10.1371/journal.pone.0347197 (PMC13086343; doi:10.1371/journal.pone.0347197)
Supplement: S1 Data — (XLSX) [file pone.0347197.s003.xlsx]

## Sheet: Figure 2. Quantification 
Figure 2. Quantification
Analysis_type: Representative single field analysis
Total_PDGFRα+_cells	114
Cells_in_contact_with_vessels	51
Contact_rate (%)	44.7
Definition: Contact = within 5 μm of PECAM-1+ vessel

## Sheet: Figure 3. Flow Cytometry Data
Figure 3. Flow Cytometry Data
Marker	Mean_SI	SD
CD90	238.1	9.3
CD105	44.5	6.1
PDGFRα	29.4	12.3
CD73	25.6	6.9
Pecam-1	16.3	0.9
Note: SI = Staining Index from 3 independent experiments
Note: Each experiment used pooled samples (n=3 mice per pool)

## Sheet: Experimental Details
Experimental Details
Figure	Sample_type	n_value	Analysis_method
Fig 2	Mouse tissue	1 field	Immunofluorescence
Fig 3	Pooled cells (Mouse)	3 experiments	Flow cytometry
Fig 4	Cultured cells (Mouse)	4 experiments	Differentiation assay
Fig 5	Pig tissue	5 animals	Histology
